# Supplementary material for: Stathmin and phospho-stathmin protein signature is associated with survival outcomes of breast cancer patients
Source: Oncotarget. 2015 Jun 13;6(26):22227–38. doi: 10.18632/oncotarget.4276 (PMC4673159; doi:10.18632/oncotarget.4276)
Supplement: Supplementary file 2 [file oncotarget-06-22227-s002.xlsx]

## Sheet: Sheet1
Table S1 Clinicopathological characteristics and the expression of STMN1, Ser16, Ser25, Ser38 and Ser63 in both training cohort and validation cohort
Characteristics	STMN1								Ser16								Ser25								Ser38								Ser63
	Training set				Validation set				Training set				Validation set				Training set				Validation set				Training set				Validation set				Training set				Validation set
	-	+	Pa		-	+	Pa		-	+	Pa		-	+	Pa		-	+	Pa		-	+	Pa		-	+	Pa		-	+	Pa		-	+	Pa		-	+	Pa
Age			0.778				1				0.481				0.011				0.397				1				0.311				0.696				0.65				0.043
＜50 y	45 (22.1%)	46 (22.5%)			30 (28.6%)	22 (21.0%)			48 (23.5%)	43 (21.1%)			33 (31.4%)	19 (18.1%)			52 (25.5%)	39 (19.1%)			27 (25.7%)	25 (23.8%)			54 (26.5%)	37 (18.1%)			28 (26.7%)	24 (22.9%)			27 (13.3%)	64 (31.5%)			24 (22.9%)	28 (26.7%)
≥50 y	59 (28.9%)	54 (26.5%)			31 (29.5%)	23 (21.7%)			53 (26.0%)	60 (29.4%)			20 (19.0%)	33 (31.4%)			57 (27.9%)	56 (27.5%)			28 (26.7%)	25 (23.8%)			75 (36.8%)	38 (18.6%)			31 (29.5%)	22 (21.0%)			37 (18.2%）	75 (36.9%)			14 (13.3%)	39 (37.1%)
NA	0 (0%)				1 (0.9%)				0 (0%)				1 (0.9%)				0 (0%)				1 (0.9%)				0 (0%)				1 (0.9%)				0 (0%)				1 (0.9%)
Menopausal status			0.477				1				0.776				0.077				1				0.845				0.769				1				0.54				0.841
Premenopausal	40 (19.6%)	44 (21.5%)			26 (24.5%)	20 (18.9%)			43 (21.1%)	41 (20.1%)			28 (26.4%)	18 (17.0%)			45 (22.1%)	39 (19.1%)			23 (21.7%)	23 (21.7%)			52 (25.5%)	32 (15.7%)			26 (24.5%)	20 (18.9%)			24 (11.8%)	60 (29.6%)			17 (16.0%)	29 (27.4%)
Postmenopausal	64 (31.4%)	56 (27.5%)			35 (33.0%)	25 (23.6%)			58 (28.4%)	62 (30.4%)			25 (23.6%)	35 (33.0%)			64 (31.4%)	56 (27.5%)			32 (30.2%)	28 (26.4%)			77 (37.7%)	43 (21.1%)			33 (31.1%)	27 (25.5%)			40 (19.7%)	79 (38.9%)			21 (19.8%)	39 (36.8%)
Tumor stage			0.73				0.225				0.566				0.001				0.483				0.214				0.8				0.124				0.307				0.566
I	32 (15.7%)	27 (13.2%)			15 (14.2%)	17 (16.0%)			32 (15.8%)	27 (13.3%)			10 (9.5%)	22 (21.0%)			28 (13.7%)	31 (15.2%)			15 (14.3%)	17 (16.2%)			37 (18.2%)	22 (10.8%)			14 (13.3%)	18 (17.1%)			14 (6.9%)	44 (21.6%)			13 (12.4%)	19 (18.1%)
II	52 (25.5%)	55 (27.0%)			31 (29.2%)	16 (15.1%)			52 (25.6%)	55 (27.1%)			21 (20.0%)	26 (24.8%)			61 (30.0%)	46 (22.5%)			29 (27.6%)	18 (17.1%)			70 (34.5%)	37 (18.2%)			31 (29.5%)	16 (15.2%)			36 (17.6%)	71 (34.8%)			14 (13.3%)	33 (31.4%)
III	19 (9.3%)	18 (8.8%)			14 (13.2%)	12 (11.3%)			16 (7.9%)	21 (10.3%)			21 (20.0%)	5 (4.8%)			19 (9.3%)	18 (8.8%)			11 (10.5%)	16 (15.1%)			22 (10.8%)	15 (7.4%)			13 (12.4%)	13 (12.4%)			14 (6.9%)	23 (11.3%)			10 (9.5%)	16 (15.2%)
NA	1 (0.5%)				0 (0%)				1 (0.5%)				0 (0%)				1 (0.5%)				0 (0%)				1 (0.5%)				0 (0%)				1 (0.5%)				0 (0%)
Histological grade			0.024				0.82				0.051				1				0.329				0.366				0.131				1				0.014				0.815
I & II	84 (41.2%)	70 (34.3%)			47 (44.3%)	33 (31.2%)			70 (34.3%)	84 (41.2%)			40 (37.7%)	40 (37.7%)			79 (38.7%)	75 (36.8%)			44 (41.5%)	36 (34.0%)			102 (50.0%)	52 (25.5%)			45 (42.5%)	35 (33.0%)			41 (20.2%)	112 (55.2%)			28 (26.4%)	52 (49.1%)
III	20 (9.8%)	30 (14.7%)			14 (13.2%)	12 (11.3%)			31 (15.2%)	19 (9.3%)			13 (12.3%)	13 (12.3%)			30 (14.7%)	20 (9.8%)			11 (10.4%)	15 (14.2%)			27 (13.2%)	23 (11.3%)			14 (13.2%)	12 (11.3%)			23 (11.3%)	27 (13.3%)			10 (9.4%)	16 (15.1%)
Tumor size			0.328				1				0.78				0.006				0.326				1				0.562				0.323				0.035				0.686
＜2 cm	51 (25.0%)	42 (20.6%)			35 (33.0%)	26 (24.5%)			45 (22.1%)	48 (23.5%)			23 (21.7%)	38 (35.8%)			46 (22.5%)	47 (23.0%)			32 (30.2%)	29 (27.4%)			61 (29.9%)	32 (15.7%)			31 (29.2%)	30 (28.3%)			22 (10.8%)	70 (34.5%)			23 (21.7%)	38 (35.8%)
≥2 cm	53 (26.0%)	58 (28.4%)			26 (24.5%)	19 (17.9%)			56 (27.5%)	55 (27.0%)			30 (28.3%)	15 (14.2%)			63 (30.9%)	48 (23.5%)			23 (21.7%)	22 (20.8%)			68 (33.3%)	43 (21.1%)			28 (26.4%)	17 (16.0%)			42 (20.7%)	69 (34.0%)			15 (14.2%)	30 (28.3%)
Node status			0.223				1				0.047				0.001				0.776				0.493				0.077				0.818				0.646				0.64
Negative	56 (27,7%)	61 (30.2%)			47 (44.3%)	34 (32.1%)			65 (32.2%)	52 (25.7%)			33 (31.1%)	48 (45.3%)			62 (30.7%)	55 (27.2%)			44 (41.5%)	37 (34.9%)			68 (33.7%)	49 (23.4%)			46 (43.4%)	35 (33.0%)			39 (19.3%)	78 (38.6%)			28 (26.4%)	53 (50.0%)
Positive	47(23.3%)	38 (18.8%)			14 (13.2%)	11 (10.4%)			35 (17.3%)	50 (24.8%)			20 (18.9%)	5 (4.7%)			47 (23.3%)	38 (18.8%)			11 (10.4%)	14 (13.2%)			60 (29.7%)	25 (12.4%)			13 (12.3%)	12 (11.3%)			25 (12.4%)	60 (29.7%)			10 (9.4%)	15 (14.2%)
NA	2 (1.0%)				0 (0%)				2 (1.0%)				0 (0%)				2 (1.0%)				0 (0%)				2 (1.0%)				0 (0%)				2 (1.0%)				0 (0%)
ER status			0.888				0.324				0.481				0.006				0.257				0.432				0.38				0.031				0.035				0.156
Negative	49 (24.0%)	47 (23.0%)			31 (29.5%)	28 (26.7%)			49 (24.4%)	45 (22.4%)			37 (35.2%)	22 (21.0%)			55 (27.4%)	39 (19.4%)			28 (26.7%)	31 (29.5%)			56 (27.9%)	38 (18.9%)			27 (25.7%)	32 (30.5%)			37 (18.4%)	57 (28.4%)			25 (23.8%)	34 (32.4%)
Positive	52 (25.5%)	53 (26.0%)			29 (27.6%)	17 (16.2%)			50 (24.9%)	57 (28.4%)			16 (15.2%)	30 (28.6%)			53 (26.4%)	54 (26.9%)			26 (24.8%)	20 (19.0%)			71 (35.3%)	36 (17.9%)			31 (29.5%)	15 (14.3%)			27 (13.4%)	80 (39.8%)			13 (12.4%)	33 (31.4%)
NA	3 (1.5%)				1 (0.9%)				3 (1.5%)				1 (0.9%)				3 (1.5%)				1 (0.9%)				3 (1.5%)				1 (0.9%)				3 (1.5%)				1 (0.9%)
PR status			0.237				0.84				0.296				0.009				1				0.313				0.758				0.042				0.038				0.214
Negative	72 (35.3%)	57 (27.9%)			37 (35.0%)	29 (27.3%)			70 (35.0%)	62 (31.0%)			40 (38.1%)	26 (24.8%)			70 (35.0%)	62 (31.0%)			31 (29.5%)	35 (33.3%)			85 (42.5%)	47 (23.5%)			31 (29.5%)	35 (33.3%)			49 (24.6%)	83 (41.7%)			27 (25.7%)	39 (37.1%)
Positive	34 (16.7%)	37 (18.1%)			23 (21.7%)	16 (15.1%)			30 (15.0%)	38 (19.0%)			13 (12.4%)	26 (24.8%)			36 (18.0%)	32 (16.0%)			23 (21.9%)	16 (15.2%)			42 (21.0%)	26 (13.0%)			27 (25.7%)	12 (11.4%)			15 (7.5%)	52 (26.1%)			11 (10.5%)	28 (26.7%)
NA	4 (2.0%)				1 (0.9%)				4 (2.0%)				1 (0.9%)				4 (2.0%)				1 (0.9%)				4 (2.0%)				1 (0.9%)				4 (2.0%)				1 (0.9%)
HER2 status			0.124				0.014				0.778				1				0.889				0.478				0.081				0.811				0.65				0.804
Negative	47 (23.0%)	57 (27.9%)			42 (39.6%)	41 (38.7%)			50 (24.8%)	54 (26.7%)			42 (40.0%)	41 (39.0%)			55 (27,2%)	49 (24.3%)			41 (39.0%)	42 (40.0%)			72 (35.6%)	32 (15.8%)			45 (42..9%)	38 (36.2%)			35 (17.4%)	69 (34.3%)			31 (29.5%)	52 (49.5%)
Positive	55 (27.0%)	43 (21.1%)			18 (17.0%)	4 (3.8%)			50 (24.8%)	48 (23.8%)			11 (10.5%)	11 (10.5%)			53 (26.2%)	45 (22.3%)			13 (12.4%)	9 (8.6%)			56 (27.7%)	42 (20.8%)			13 (12.4%)	9 (8.6%)			29 (14.4%)	68 (33.8%)			7 (6.7%)	15 (14.3%)
NA	2 (1.0%)				1 (0.9%)				2 (1.0%)				1 (0.9%)				2 (1.0%)				1 (0.9%)				2 (1.0%)				1 (0.9%)				2 (1.0%)				1 (0.9%)
Abbreviations: ER, estrogen receptor; PR, progesterone receptor; HER2, human epidermal growth factor receptor 2; NA, not available
Bold values are significant (P<0.05).
a Based on Pearson's χ2 test
